# Supplementary material for: Between-session reliability of performance and asymmetry variables obtained during unilateral and bilateral countermovement jumps in basketball players
Source: PLoS One. 2021 Jul 30;16(7):e0255458. doi: 10.1371/journal.pone.0255458 (PMC8323888; doi:10.1371/journal.pone.0255458)
Supplement: S1 Data — (XLSX) [file pone.0255458.s001.xlsx]

## Sheet: Data
Code	Session	MF_UNICMJ_RIGHT	PF_UNICMJ_RIGHT	MV_UNICMJ_RIGHT	PV_UNICMJ_RIGHT	MP_UNICMJ_RIGHT	PP_UNICMJ_RIGHT	CI-UNICMJ_RIGHT	JH_UNICMJ_RIGHT	MF_UNICMJ_LEFT	PF_UNICMJ_LEFT	MV_UNICMJ_LEFT	PV_UNICMJ_LEFT	MP_UNICMJ_LEFT	PP_UNICMJ_LEFT	CI-UNICMJ_LEFT	JH_UNICMJ_LEFT	MF_BICMJ_RIGHT	PF_BICMJ_RIGHT	MV_BICMJ_RIGHT	PV_BICMJ_RIGHT	MP_BICMJ_RIGHT	PP_BICMJ_RIGHT	CI-BICMJ_RIGHT	MF_BICMJ_LEFT	PF_BICMJ_LEFT	MV_BICMJ_LEFT	PV_BICMJ_LEFT	MP_BICMJ_LEFT	PP_BICMJ_LEFT	CI-BICMJ_LEFT
1	1	1126.18	1379.36	1.22202	2.10424	1254.15	2396.18	134.084	0.189393	1122.7	1388.64	1.21353	2.09005	1233.74	2421.46	130.194	0.183654	666.384	786.938	1.54608	2.75244	952.205	1891.16	94.1949	616.702	756.436	1.05633	1.86729	600.434	1245	65.8128
2		1127.47	1308.5	1.19789	2.05872	1242.93	2329.04	138.363	0.154538	1104.2	1354.71	1.10374	2.00633	1141.5	2342.82	132.774	0.17707	850.816	1025.19	1.75718	2.92251	1329.58	2194.84	109.408	676.551	831.913	1.65017	2.88652	1027.41	1862.05	102.027
3		1033.96	1265.45	1.29476	2.15148	1224.22	2036.3	130.635	0.24942	1029.35	1176.16	1.30002	2.33218	1254.64	2357.15	140.889	0.245016	653.388	821.178	1.88437	3.17751	1117.01	1843.51	102.062	643.102	773.674	1.40134	2.67078	813.18	1621.65	92.1155
4		1052.04	1318.12	1.2626	2.27995	1236.87	2389.75	135.054	0.211191	1003.87	1186.47	1.3051	2.21016	1195.78	2186.17	130.349	0.22568	644.219	729.492	1.87958	3.36072	1121.39	2050.82	95.6118	700.439	811.88	1.43511	2.44128	907.965	1616.16	83.6269
5		1293.6	1502.14	1.23219	2.12574	1466.5	2629.97	155.359	0.19522	1278.76	1523.47	1.21218	2.13917	1433.41	2705.88	154.318	0.194243	847.095	949.967	2.25194	4.01656	1765.42	3193.49	140.896	798.476	962.078	0.904651	1.53977	656.496	1179.5	64.7024
6		1090.79	1325.6	1.12601	1.97656	1138.68	2151.78	130.181	0.210174	1176.87	1446.77	1.14834	1.90703	1220.1	2172.98	126.851	0.198167	684.393	795.279	1.12695	2.05817	727.302	1388.67	78.3852	710.462	806.146	1.9132	3.46541	1272.18	2383.55	114.301
7		1267.57	1579.43	0.985781	1.91381	1196.21	2555.58	152.576	0.152802	1288.35	1569.49	1.00546	1.986	1254.36	2720.08	163.165	0.191326	709.163	887.97	1.52629	3.40603	1118.72	2715.22	143.085	775.094	908.066	0.759708	1.33402	546.709	1023.98	60.2411
8		1314.87	1679.66	1.29637	2.06275	1497.98	2560.78	144.556	0.182706	1258.16	1531.52	1.23988	2.09737	1412.65	2584.7	146.476	0.189393	863.093	1127.03	1.68349	2.70445	1268.27	2038.97	108.147	823.007	1035.77	1.86576	3.06843	1349.91	2238.21	106.211
9		963.26	1140.34	1.0408	1.87473	937.978	1842.67	109.181	0.132731	915.739	1068.29	1.00241	1.84328	868.702	1730.61	107.412	0.133539	637.574	723.886	1.27595	2.30253	761.043	1438.88	77.3628	613.93	687.421	1.69446	2.98466	959.826	1772.69	88.1898
10		844.637	1040.47	0.79343	1.30273	610.421	1153.41	62.9201	0.0648686	874.362	1065.73	0.913992	1.66132	749.866	1523.17	91.2604	0.0913912	651.102	770.85	0.72189	1.27824	436.987	837.162	50.1912	656.1	780.348	1.55699	3.09371	998.796	2096.86	115.413
11		1071.62	1324.05	0.697786	1.56741	748.772	1791.39	117.156	0.114072	1083.36	1352.99	0.730917	1.5708	779.352	1805.05	113.699	0.117084	657.93	794.851	0.928887	1.72468	577.915	1159.05	67.275	617.27	759.428	0.657114	1.14807	374.728	713.849	42.5272
12		739.763	899.509	0.796974	1.42591	551.28	1110.56	65.5339	0.0867645	726.629	882.736	0.791157	1.45084	546.815	1135.49	70.6114	0.0816241	430.572	538.948	0.790353	1.51188	326.598	699.902	41.5642	470.747	559.236	1.26427	2.32844	564.312	1119.62	63.3874
13		917.122	1112.34	0.811583	1.4745	697.874	1419.53	83.9937	0.0748123	1000.81	1125.53	0.773428	1.4345	751.225	1373.63	101.251	0.129523	620.962	769.504	1.15806	1.94196	643.515	1173.53	61.0446	573.65	684.237	0.830431	1.50476	446.683	873.983	52.0784
14		1009.34	1293.2	0.91778	1.75636	878.369	1901.76	109.167	0.130321	1051.11	1255.39	1.13501	2.07689	1119.1	2255.64	131.42	0.154538	643.728	824.943	1.17318	2.28912	729.006	1596.18	78.1906	673.342	841.35	1.5352	2.97315	997.845	2102.45	100.425
15		1086.19	1397.29	0.901426	1.49909	880.268	1632.98	92.1509	0.111099	987.694	1206.2	0.855432	1.73357	828.324	1759.47	111.109	0.119368	581.342	713.17	0.829861	1.40898	438.211	800.076	46.0965	631.066	754.024	1.57751	2.94056	944.602	1884.85	95.035
16		862.801	1045.6	1.03459	1.84647	829.035	1668.37	96.681	0.129523	854.562	1018.43	0.927355	1.76669	765.561	1544.76	100.394	0.117843	500.014	606.049	1.24869	2.42161	603.263	1278.49	71.0699	540.628	642.377	1.73088	3.35049	906.657	1864.75	92.5226
17		981.051	1159.83	0.988979	1.69014	897.704	1631.38	103.128	0.117843	788.967	1015.2	0.975855	1.58334	743.341	1378.07	107.809	0.141755	631.963	737.94	1.35779	2.3475	788.469	1387.7	79.312	635.146	748.073	1.38967	2.30974	793.522	1337.42	75.0591
18		867.465	1149.19	0.812461	1.79636	696.07	1730.71	101.318	0.128727	1021.15	1194.15	1.02958	1.72042	954.22	1715.73	103.045	0.136796	601.695	780.365	1.18454	2.21528	623.397	1215.64	82.3295	612.24	809.646	1.54853	2.7369	842.969	1539.69	91.9387
20		1155.65	1428.83	1.10983	2.10416	1218.79	2671.58	159.803	0.186513	961.222	1241.95	1.03108	1.65867	880.505	1609.9	89.4502	0.130321	614.395	738.797	1.586	2.67781	878.731	1574.55	83.1693	566.64	712.686	1.25887	2.06849	629.199	1163.97	58.3002
22		1175.8	1541.65	1.10221	2.07355	1218.05	2753.56	151.16	0.186513	1087.49	1345.06	0.972125	1.89764	1015.31	2269.85	140.114	0.141755	690.633	770.999	1.72012	3.29648	1145.26	2522.98	126.313	636.247	813.412	0.773505	1.55012	481.591	1125.58	67.4238
23		1044.46	1291.23	1.13009	2.07947	1112.2	2281.68	134.124	0.206133	1073.62	1310.58	1.08304	2.08383	1125.51	2325.97	138.955	0.226734	609.495	749.718	1.26617	2.29036	729.493	1414.65	88.9667	577.35	677.51	2.15115	4.0522	1184.35	2533.01	124.326
24		1367.45	1596.87	1.04007	1.87485	1333.9	2609.77	171.464	0.167874	1398.25	1777.79	1.01761	1.98288	1377.07	2996.31	181.392	0.1962	806.395	891.294	1.38163	2.49918	1025.81	2005.72	125.132	845.784	930.077	1.65463	3.04019	1323.31	2582	152.237
25		1015.31	1260.43	1.06857	1.80745	986.667	1851.21	113.939	0.141755	1085.44	1298.22	1.11912	1.84259	1086.3	1904.54	124.336	0.150216	607.963	745.725	2.01521	3.47687	1121.47	1982.14	102.605	628.023	779.488	1.03424	1.75197	580.755	1032.56	69.2974
1	2	1179.76	1617.93	1.24383	2.00348	1278.34	2497.29	121.135	0.144267	1126.64	1479.17	1.16364	1.90722	1161.86	2173.17	115.762	0.145954	636.161	808.278	1.5999	2.89729	939.871	2019.08	93.9822	564.746	735.777	0.705926	1.27369	367.631	796.633	41.5352
2		1239.92	1479.17	1.20265	2.02522	1348.39	2470.22	139.085	0.218376	1338.65	1602.04	1.16139	2.04535	1373.63	2546.1	157.64	0.181761	891.718	1081.11	1.72365	2.86953	1366.79	2284.54	109.732	802.67	992.536	1.59608	2.67989	1143.3	1932.14	94.5879
3		1044.09	1266.61	1.30188	2.15708	1240.85	2078.55	132.551	0.233105	1071.65	1258.46	1.08956	2.02358	1064.41	1995.64	139.775	0.230972	682.527	861.059	1.94824	3.29837	1204.09	2003.21	104.695	676.064	853.673	1.29216	2.5336	764.33	1525.22	97.1875
4		1092.05	1371.93	1.28363	2.23865	1281.73	2429.79	133.482	0.215282	1130.96	1365.21	1.36863	2.26157	1382.78	2444.43	136.218	0.226734	603.863	682.905	1.88122	3.43108	1065.83	2022.61	96.702	640.446	737.421	1.38271	2.4755	823.298	1600.57	85.2736
5		1306.52	1492.69	1.35591	2.38548	1638.05	3056	171.929	0.25	1363.99	1682.24	1.28757	2.37555	1654.62	3268.46	175.212	0.265146	825.751	939.607	2.52608	4.47024	1913.24	3431.64	148.95	729.591	938.117	0.542221	0.846	348.085	602.595	34.1711
6		1259.04	1595.03	1.27323	2.03236	1409.79	2438.35	136.152	0.20916	1242.39	1518.67	1.246	2.02906	1381.38	2395.36	137.618	0.222535	691.434	885.971	1.11816	1.85383	682.369	1208.25	70.4233	753.939	908.139	2.01054	3.39371	1357.08	2367.45	112.916
7		1290.35	1596.26	1.06033	2.01168	1298.03	2721.49	159.872	0.179877	1376.97	1639.05	1.1233	2.07074	1462.19	2920.09	172.865	0.208149	705.325	880.491	1.76357	3.95827	1292.59	3153.21	162.969	740.137	899.217	0.973835	1.98784	712.434	1563.31	89.6156
8		1296.23	1690.48	1.16443	1.98927	1364.66	2598	140.763	0.156284	1325.63	1667.41	1.27682	2.03732	1493.33	2551.25	146.102	0.166967	849.531	1036.95	1.63877	2.76696	1252.71	2135.45	112.807	825.264	994.346	1.77944	2.98512	1308.5	2205.8	106.666
9		995.398	1178.77	1.02396	1.73076	927.959	1719.57	100.782	0.130321	970.092	1109.87	1.04703	1.77904	930.595	1698.28	103.732	0.129523	612.921	706.446	1.52609	2.68786	867.888	1614	88.1854	558.841	651.293	1.26377	2.27285	658.63	1296.62	69.097
10		850.62	1057.29	0.845787	1.32705	657.514	1302.77	70.1684	0.077255	943.213	1045.09	0.81963	1.48604	744.053	1334.39	96.1982	0.124003	539.58	653.868	0.526986	1.18814	238.069	600.842	53.0188	588.351	691.962	1.65008	2.8445	889.223	1538.13	85.6938
11		1074.31	1313.94	0.802332	1.5315	822.447	1728.44	107.085	0.0940889	1137.13	1335.29	0.670155	1.44832	778.554	1629.63	118.987	0.131122	638.671	762.816	1.07715	2.06282	662.685	1379.82	80.1139	634.261	771.292	0.717883	1.26256	420.585	817.252	48.1372
12		895.08	1044.85	0.79307	1.46328	686.123	1233.6	86.7294	0.128727	816.362	962.083	0.718628	1.41411	577.553	1191.3	82.2575	0.123225	487.459	593.339	1.01723	1.74073	455.157	836.637	48.9508	525.754	592.562	1.47418	2.65098	727.424	1383.39	77.2759
13		899.935	1054.7	0.778527	1.41073	661.39	1329.91	81.7793	0.0822581	916.125	1098.7	0.80653	1.42091	692.311	1338.05	82.959	0.078491	613.746	766.392	1.10231	2.00849	630.953	1260.08	67.4307	547.44	729.764	0.80716	1.80594	448.386	1085.91	61.1111
14		1079.3	1325.24	1.00901	1.78354	1009.36	1948.32	114.636	0.111099	1142.68	1386.39	1.10334	1.78285	1122.18	1992.96	114.324	0.141754	684.446	798.454	1.49715	2.6306	941.88	1745.29	87.1639	748.831	889.533	1.56604	2.76444	1078.45	2014.13	96.4238
15		985.388	1156.7	0.848656	1.64851	813.829	1658.1	107.559	0.123225	987.94	1192.57	1.01561	1.71416	922.268	1674.2	105.878	0.120134	618.036	741.281	1.06657	1.88667	608.464	1178.99	63.3668	641.748	753.746	1.40391	2.58973	849.91	1681.32	84.6975
16		798.451	953.099	0.902912	1.67238	681.697	1400.27	85.4492	0.111099	854.518	1050.66	0.941783	1.66773	747.174	1467.1	87.1306	0.111839	513.654	630.845	1.37055	2.66078	682.322	1430.96	73.9931	577.033	664.907	1.90621	3.50186	1034.77	2025.87	97.4181
17		982.491	1161.86	1.01794	1.68292	914.656	1594.85	101.403	0.120903	935.525	1120.43	0.956662	1.55213	812.55	1435.69	87.4079	0.114072	638.251	740.154	1.24219	2.16454	732.071	1321.21	75.3097	621.887	731.121	1.40789	2.38569	791.125	1393.27	73.7963
18		969.755	1153.4	1.00872	1.69415	892.662	1585.5	101.94	0.117843	1023.76	1218.49	1.0487	1.73878	973.125	1700.55	105.674	0.137616	619.857	807.64	1.23862	2.12686	678.188	1196.45	73.8028	656.363	842.474	1.55437	2.68214	902.747	1590.48	90.0308
20		960.008	1124.72	1.30983	2.21372	1145.88	2083.29	124.371	0.140092	946.813	1118.73	1.11225	1.87376	966.768	1701.67	106.871	0.120134	611.699	748.116	1.52816	2.50969	829.451	1424.61	77.0949	565.143	672.43	1.2493	2.19383	622.539	1202.73	66.6375
22		1115.3	1462.97	1.1071	2.15926	1176.29	2719.39	145.729	0.172441	1071.07	1390.94	0.874408	1.72909	900.606	2072.21	118.749	0.146802	671.274	875.178	1.68288	3.30643	1097.14	2529.78	119.31	654.057	842.73	1.05188	2.09416	670.649	1545.47	81.8473
23		1059.16	1255.44	1.23691	2.2263	1226.41	2390.31	138.557	0.211191	1067.5	1206.19	1.22024	2.11514	1203.29	2191.48	132.525	0.222535	626.431	789.644	1.61501	2.83755	940.63	1746.23	95.8822	616.209	773.124	1.80301	3.2168	1038.67	1993.74	102.918
24		1422.12	1721.22	1.09895	1.89994	1438.04	2732.46	160.57	0.184605	1402.24	1705.77	1.10446	2.01814	1454.8	2889.46	172.052	0.192296	823.438	973.83	1.58997	2.80384	1215.44	2264.18	137.954	833.968	926.569	1.6462	2.95013	1275.32	2497.05	142.675
25		1101.57	1422.37	1.268	1.98995	1220.18	2098.13	115.317	0.163367	1080.55	1399.77	1.17221	1.84826	1109.89	1946.04	106.345	0.147652	676.943	854.992	2.10024	3.51554	1255.41	2196.62	95.901	671.396	922.986	0.993044	1.58453	563.749	995.283	55.2414
